# Supplementary material for: RAP1 Protects from Obesity through Its Extratelomeric Role Regulating Gene Expression
Source: Cell Rep. Author manuscript; Available in PMC 2018 Apr 7. (PMC5889507; doi:10.1016/j.celrep.2013.05.030)
Supplement: Table S6 [file NIHMS948947-supplement-Table_S6.xlsx]

## Sheet: Hoja1
Table S6. Significantly Enriched Gene Sets Found in Adult Rap1-/- Liver, Related to Figure 6
FDR: False Discovery Rate, NES: Normalized Enrichment Score. FDR<0.25.
Gene Set Name	# Genes	NES	FDR q-val	Source	Rap1 -/- status
CASPASE-MEDIATED CLEAVAGE OF CYTOSKELETAL PROTEINS	19	22204206	2.34E-04	REACTOME	UP
ASSEMBLY OF THE RAD50-MRE11-NBS1 COMPLEX AT DNA DOUBLE-STRAND BREAKS	16	2230762	2.93E-04	REACTOME	UP
ATM MEDIATED PHOSPHORYLATION OF REPAIR PROTEINS	17	22382197	3.91E-04	REACTOME	UP
ATM MEDIATED RESPONSE TO DNA DOUBLE-STRAND BREAK	17	22550173	5.86E-04	REACTOME	UP
MRN COMPLEX RELOCALIZES TO NUCLEAR FOCI	16	2262311	0.001172414	REACTOME	UP
VALINE, LEUCINE AND ISOLEUCINE DEGRADATION	45	2161108	0.001442308	KEGG	UP
COMPLEMENT AND COAGULATION CASCADES	70	-20804205	0.001453348	KEGG	DOWN
PPAR SIGNALING PATHWAY	74	2129384	0.002366201	KEGG	UP
GLYCEROLIPID METABOLISM	39	20847197	0.002544729	KEGG	UP
ECM-RECEPTOR INTERACTION	79	20416808	0.002573813	KEGG	UP
FATTY ACID METABOLISM	43	19815321	0.006303203	KEGG	UP
RIBOSOME	84	-19620587	0.007636642	KEGG	DOWN
APOPTOTIC EXECUTION PHASE	69	19615501	0.009948364	REACTOME	UP
IMMUNOREGULATORY INTERACTIONS BETWEEN A LYMPHOID AND A NON-LYMPHOID CELL	46	1890363	0.009963823	REACTOME	UP
HOMOLOGOUS RECOMBINATION REPAIR OF REPLICATION-INDEPENDENT DOUBLE-STRAND BREAKS	26	19039246	0.010215905	REACTOME	UP
HOMOLOGOUS RECOMBINATION REPAIR	26	19270637	0.010670126	REACTOME	UP
COLLAGEN ADHESION VIA ALPHA 2 BETA 1 GLYCOPROTEIN	16	19068294	0.011065006	REACTOME	UP
GLUTATHIONE CONJUGATION	18	17885015	0.024059966	REACTOME	UP
CHYLOMICRON-MEDIATED LIPID TRANSPORT	16	17696928	0.025628963	REACTOME	UP
APOPTOTIC CLEAVAGE OF CELLULAR PROTEINS	54	17431642	0.028867252	REACTOME	UP
BASAL TRANSCRIPTION FACTORS	32	-18049258	0.032730073	KEGG	DOWN
TOLL-LIKE RECEPTOR SIGNALING PATHWAY	95	17946333	0.0329494	KEGG	UP
BIOSYNTHESIS OF UNSATURATED FATTY ACIDS	30	18077829	0.033520486	KEGG	UP
PROPANOATE METABOLISM	29	17474263	0.033773262	KEGG	UP
UREA CYCLE AND METABOLISM OF AMINO GROUPS	27	1758369	0.03555104	KEGG	UP
NITROGEN METABOLISM	21	17660103	0.036622353	KEGG	UP
GALACTOSE METABOLISM	25	16629603	0.039542183	KEGG	UP
MICRORNA BIOGENESIS	17	-18072779	0.0395744	REACTOME	DOWN
FOCAL ADHESION	190	16768962	0.03959166	KEGG	UP
FORMATION OF A POOL OF FREE 40S SUBUNITS	92	-1766007	0.04002758	REACTOME	DOWN
PEPTIDE CHAIN ELONGATION	84	-17540745	0.040207796	REACTOME	DOWN
GLUTATHIONE METABOLISM	53	16479765	0.040800367	KEGG	UP
PYRUVATE METABOLISM	40	1665538	0.040868964	KEGG	UP
NATURAL KILLER CELL MEDIATED CYTOTOXICITY	118	17089878	0.04105386	KEGG	UP
FURTHER PLATELET RELEASATE	37	16838818	0.0420302	REACTOME	UP
LYSINE DEGRADATION	45	16795477	0.04207633	KEGG	UP
EUKARYOTIC TRANSLATION INITIATION	111	-17278308	0.04309357	REACTOME	DOWN
SMALL CELL LUNG CANCER	84	16307718	0.0434461	KEGG	UP
SYSTEMIC LUPUS ERYTHEMATOSUS	87	16870432	0.043506168	KEGG	UP
CAP-DEPENDENT TRANSLATION INITIATION	111	-17349062	0.043616254	REACTOME	DOWN
METABOLISM OF CARBOHYDRATES	100	16713463	0.04436483	REACTOME	UP
EUKARYOTIC TRANSLATION ELONGATION	87	-17666489	0.045031667	REACTOME	DOWN
3 -UTR-MEDIATED TRANSLATIONAL REGULATION	104	-17087514	0.04518865	REACTOME	DOWN
L13A-MEDIATED TRANSLATIONAL SILENCING OF CERULOPLASMIN EXPRESSION	104	-17145984	0.045489963	REACTOME	DOWN
LINOLEIC ACID METABOLISM	40	-17498099	0.045855477	KEGG	DOWN
GTP HYDROLYSIS AND JOINING OF THE 60S RIBOSOMAL SUBUNIT	104	-17804619	0.0462438	REACTOME	DOWN
FORMATION OF FIBRIN CLOT (CLOTTING CASCADE)	29	-18139671	0.046573382	REACTOME	DOWN
BLADDER CANCER	42	-17297359	0.04698469	KEGG	DOWN
GLYCOLYSIS / GLUCONEOGENESIS	53	16058586	0.049147382	KEGG	UP
GLYCEROPHOSPHOLIPID METABOLISM	54	15939872	0.051073555	KEGG	UP
E2F MEDIATED REGULATION OF DNA REPLICATION	37	-18258709	0.054956153	REACTOME	DOWN
RNA POLYMERASE	25	-16928765	0.05711459	KEGG	DOWN
DIABETES PATHWAYS	80	-16656259	0.060807638	REACTOME	DOWN
GENE EXPRESSION	353	-16545585	0.063230634	REACTOME	DOWN
INTEGRATION OF ENERGY METABOLISM	54	16099279	0.064004526	REACTOME	UP
MATURITY ONSET DIABETES OF THE YOUNG	21	-16638137	0.06456512	KEGG	DOWN
PAUSING AND RECOVERY OF ELONGATION	32	-16660763	0.0650109	REACTOME	DOWN
INSULIN SYNTHESIS AND SECRETION	54	-16404694	0.067638956	REACTOME	DOWN
ELONGATION ARREST AND RECOVERY	32	-16261845	0.073267065	REACTOME	DOWN
LIPID AND LIPOPROTEIN METABOLISM	180	15729429	0.07419982	REACTOME	UP
PECAM1 INTERACTIONS	21	15642712	0.07430912	REACTOME	UP
BASIGIN INTERACTIONS	15	15508624	0.07556786	REACTOME	UP
DOUBLE-STRAND BREAK REPAIR	31	15772928	0.075824805	REACTOME	UP
EUKARYOTIC TRANSLATION TERMINATION	83	-18304019	0.07663036	REACTOME	DOWN
INTEGRIN CELL SURFACE INTERACTIONS	91	15543994	0.07709431	REACTOME	UP
BRANCHED-CHAIN AMINO ACID CATABOLISM	22	15398961	0.077444434	REACTOME	UP
PYRIMIDINE METABOLISM	89	-16295133	0.08031444	KEGG	DOWN
GLYCOLYSIS	22	15278196	0.080400385	REACTOME	UP
APOPTOSIS	85	15242939	0.08190088	KEGG	UP
DNA REPLICATION PRE-INITIATION	75	-16003877	0.08269083	REACTOME	DOWN
FORMATION OF THE EARLY ELONGATION COMPLEX	32	-15926665	0.08416929	REACTOME	DOWN
INTRINSIC PATHWAY	19	-16044651	0.08466464	REACTOME	DOWN
FORMATION AND MATURATION OF MRNA TRANSCRIPT	146	-1580369	0.08840638	REACTOME	DOWN
BUTANOATE METABOLISM	40	15009202	0.09180093	KEGG	UP
FORMATION OF RNA POL II ELONGATION COMPLEX	43	-15692456	0.09242918	REACTOME	DOWN
GLUCOSE METABOLISM	77	14956759	0.09466825	REACTOME	UP
MEMBRANE TRAFFICKING	58	14833692	0.09762334	REACTOME	UP
PURINE METABOLISM	144	-15927439	0.09859659	KEGG	DOWN
VEGF SIGNALING PATHWAY	74	14815061	0.10253762	KEGG	UP
ACTIVATED AMPK STIMULATES FATTY-ACID OXIDATION IN MUSCLE	15	14681392	0.10275659	REACTOME	UP
G1/S TRANSITION	109	-15500829	0.10432132	REACTOME	DOWN
ALPHA-LINOLENIC ACID METABOLISM	16	14638119	0.10990006	KEGG	UP
MITOTIC PROMETAPHASE	90	-15276098	0.120986596	REACTOME	DOWN
ACTIVATION OF THE PRE-REPLICATIVE COMPLEX	29	-18493673	0.12350847	REACTOME	DOWN
DNA REPLICATION	96	-15137908	0.12554277	REACTOME	DOWN
BIOLOGICAL OXIDATIONS	119	14289588	0.12771945	REACTOME	UP
TRYPTOPHAN METABOLISM	42	14250499	0.12968062	KEGG	UP
ALANINE AND ASPARTATE METABOLISM	29	14186455	0.12975729	KEGG	UP
NEUROTRANSMITTER CLEARANCE IN THE SYNAPTIC CLEFT	18	-15138975	0.13029617	REACTOME	DOWN
BILE ACID BIOSYNTHESIS	29	14302436	0.13084343	KEGG	UP
CHEMOKINE RECEPTORS BIND CHEMOKINES	33	14161191	0.1321408	REACTOME	UP
FC EPSILON RI SIGNALING PATHWAY	75	14003069	0.13593948	KEGG	UP
BETA-ALANINE METABOLISM	22	14053788	0.13639812	KEGG	UP
M PHASE	94	-1486139	0.15055875	REACTOME	DOWN
FORMATION OF THE TERNARY COMPLEX, AND SUBSEQUENTLY, THE 43S COMPLEX	50	-14811083	0.15179248	REACTOME	DOWN
CDT1 ASSOCIATION WITH THE CDC6:ORC:ORIGIN COMPLEX	55	-14759743	0.15258309	REACTOME	DOWN
HEMATOPOIETIC CELL LINEAGE	79	13423811	0.16574602	KEGG	UP
DENTATORUBROPALLIDOLUYSIAN ATROPHY (DRPLA)	15	13459666	0.16646585	KEGG	UP
FRUCTOSE AND MANNOSE METABOLISM	38	13540224	0.16860822	KEGG	UP
INOSITOL PHOSPHATE METABOLISM	47	1348731	0.16862886	KEGG	UP
O-GLYCAN BIOSYNTHESIS	26	13246706	0.17043373	KEGG	UP
GLYOXYLATE AND DICARBOXYLATE METABOLISM	15	13263603	0.17309688	KEGG	UP
ETHER LIPID METABOLISM	31	13544706	0.1737366	KEGG	UP
GLYCINE, SERINE AND THREONINE METABOLISM	44	13279655	0.17638461	KEGG	UP
PENTOSE PHOSPHATE PATHWAY	27	13137676	0.17707157	KEGG	UP
PROSTATE CANCER	89	-15070994	0.18361972	KEGG	DOWN
ACTIVATION OF THE MRNA UPON BINDING OF THE CAP-BINDING COMPLEX AND EIFS, AND SUBSEQUENT BINDING TO 43S	60	-14271798	0.18923157	REACTOME	DOWN
ELONGATION AND PROCESSING OF CAPPED TRANSCRIPTS	129	-14400792	0.18966311	REACTOME	DOWN
ASSEMBLY OF THE PRE-REPLICATIVE COMPLEX	61	-14311376	0.18992175	REACTOME	DOWN
ELONGATION OF INTRON-CONTAINING TRANSCRIPTS AND CO-TRANSCRIPTIONAL MRNA SPLICING	129	-14351612	0.1907955	REACTOME	DOWN
P450 HYDROXYLATIONS	17	13327217	0.2012953	REACTOME	UP
NOTCH SIGNALING PATHWAY	45	-14818809	0.20244664	KEGG	DOWN
CELL SURFACE INTERACTIONS AT THE VASCULAR WALL	93	13365282	0.20386358	REACTOME	UP
DNA STRAND ELONGATION	29	-1407299	0.20475262	REACTOME	DOWN
DOWNSTREAM TCR SIGNALING	51	13119318	0.20522937	REACTOME	UP
M/G1 TRANSITION	61	-14090163	0.20810975	REACTOME	DOWN
CYTOCHROME P450	25	13185227	0.21044198	REACTOME	UP
ERK/MAPK TARGETS	18	13129011	0.21074001	REACTOME	UP
CELL CYCLE, MITOTIC	317	-13981922	0.2118383	REACTOME	DOWN
LAGGING STRAND SYNTHESIS	19	-1375335	0.22853994	REACTOME	DOWN
EXTENSION OF TELOMERES	22	-13824347	0.22922039	REACTOME	DOWN
PKB-MEDIATED EVENTS	20	-13776921	0.23060332	REACTOME	DOWN
ENDOMETRIAL CANCER	52	-1449388	0.23877005	KEGG	DOWN
APOPTOSIS	172	1270996	0.24201585	REACTOME	UP
NF-KB IS ACTIVATED AND SIGNALS SURVIVAL	18	12761908	0.24220708	REACTOME	UP
LIPOPROTEIN METABOLISM	41	12560276	0.24710853	REACTOME	UP
ORC1 REMOVAL FROM CHROMATIN	68	-13585923	0.24754396	REACTOME	DOWN
