# Supplementary material for: RAP1 Protects from Obesity through Its Extratelomeric Role Regulating Gene Expression
Source: Cell Rep. Author manuscript; Available in PMC 2018 Apr 7. (PMC5889507; doi:10.1016/j.celrep.2013.05.030)
Supplement: Table S7 [file NIHMS948947-supplement-Table_S7.xlsx]

## Sheet: Hoja1
Table S7. RAP1 Genomic Binding Peaks in Genes within the PPAR Signaling Pathway, Related to Figure 7
The data was taken from CHIPseq dataset described previously by us (Martinez et al., 2010).
PPAR GENE	COORDINATES	TYPE	PEAK	START	END	ANNOTATION
			RANK
ACAA1A	chr9:119,250,412-119,259,413
ACAA1B	chr9:119,057,161-119,066,211
ACADL	chr1:66,877,427-66,909,841
ACADM	chr3:153,585,323-153,607,396	Promoter	14.762	153,613,124	153,613,245	NM_007382
ACOX1	chr11:116,033,202-116,060,359	Intronic	10.908	116,044,730	116,044,772	---
ACOX1	chr11:116,033,202-116,060,359	Promoter*	12.114	116,060,611	116,060,683	Also intronic to 2310004N2Rik
ACOX2	chr14:9,058,025-9,091,353	Intronic	23.793	9,084,710	9,084,738	NM_053115
ACOX3	chr5:35,925,709-35,956,450	Intronic	1.971	35,938,752	35,938,788	NM_030721
ACOX3	chr5:35,925,709-35,956,450	Intronic	23.147	35,946,499	35,946,572	---
ACOX3	chr5:35,925,709-35,956,450	Promoter	26.659	35,925,392	35,925,420	NM_030721
ACSL1	chr8:47,556,396-47,621,404	Intronic	10.746	47,586,949	47,587,050	NM_007981
ACSL1	chr8:47,556,396-47,621,404	Intronic/Promoter	13.491	47,560,213	47,560,248	NM_007981
ACSL1	chr8:47,556,396-47,621,404	Promoter	27.16	47,554,099	47,554,193	NM_007981
ACSL3	chr1:78,654,400-78,704,318	Intronic	24.649	78,679,684	78,679,713	---
ACSL4	chrX:138,752,536-138,825,078	Intronic	17.855	138,821,792	138,821,851	NM_001033600
ACSL4	chrX:138,752,536-138,825,078	Intronic	4.263	138,797,439	138,797,485	---
ACSL5	chr19:55,327,859-55,371,118	Intronic	13.99	55,364,367	55,364,413	---
ACSL5	chr19:55,327,859-55,371,118	Promoter*	13.158	55,317,506	55,317,557	Also in Gucy2g promoter
ACSL6	chr11:54,117,706-54,175,041	Intronic	12.298	54,139,586	54,139,629	---
ACSL6	chr11:54,117,706-54,175,041	Intronic	10.931	54,148,182	54,148,256	---
ADIPOQ	chr16:23,146,609-23,158,041
ANGPTL4	chr17:33,911,845-33,918,520	Promoter	260	33,920,665	33,920,732	NM_020581
ANGPTL4	chr17:33,911,845-33,918,520	Promoter	1.461	33,921,823	33,921,886	NM_020581
ANGPTL4	chr17:33,911,845-33,918,520	Promoter	7.66	33,919,285	33,919,351	NM_020581
APOA1	chr9:46,036,713-46,038,549
APOA2	chr1:173,155,185-173,156,510	Promoter*	29.95	173,152,290	173,152,391	Also intronic to Tomm401
APOA5	chr9:46,076,691-46,080,002
APOC3	chr9:46,041,134-46,043,380
AQP7	chr4:40,980,107-40,995,169	Downstream	25.484	41,001,771	41,001,813	NM_007473
AQP7	chr4:40,980,107-40,995,169	Promoter	696	40,978,080	40,978,159	NM_007473
CD36	chr5:17,287,508-17,355,610
CPT1A	chr19:3,323,301-3,385,733	Intronic	22.512	3,353,757	3,353,850	---
CPT1B	chr15:89,246,836-89,256,293
CPT1C	chr7:52,214,377-52,230,144
CPT2	chr4:107,576,587-107,596,194	Enhancer	7.622	107,609,963	107,610,084	NM_009949
CPT2	chr4:107,576,587-107,596,194	Promoter	13.203	107,603,218	107,603,274	NM_009949
CYP27A1	chr1:74,760,148-74,784,464
CYP4A10	chr4:115,190,892-115,206,254
CYP4A12B	chr4:115,084,229-115,111,639
CYP4A14	chr4:115,158,805-115,168,746
CYP7A1	chr4:6,192,759-6,202,778
CYP8B1	chr9:121,823,474-121,825,423	Promoter	19.89	121,831,799	121,831,839	NM_010012
DBI	chr1:122,009,857-122,017,496	Promoter*	28.699	122,018,204	122,018,234	Also in promoter of 3110009E18Rik
EHHADH	chr16:21,761,358-21,787,907	Promoter	18.715	21,792,076	21,792,274	NM_023737
FABP1	chr6:71,149,882-71,155,017	Downstream	28.202	71,157,838	71,157,868	NM_017399
FABP1	chr6:71,149,882-71,155,017	Promoter/Intronic	13.739	71,151,089	71,151,144	NM_017399
FABP2	chr3:122,598,310-122,602,424	Promoter	8.193	122,588,446	122,588,515	NM_007980
FABP3	chr4:129,986,022-129,992,707
FABP4	chr3:10,204,343-10,208,576
FABP5	chr3:10,012,606-10,016,610
FABP6	chr11:43,409,614-43,415,013	Intronic	30.103	43,413,255	43,413,577	NM_008375
FABP7	chr10:57,504,729-57,508,256
FADS2	chr19:10,138,654-10,175,993	Downstream	228	10,134,527	10,134,555	Also in promoter of Fads3
GK2	chr5:97,884,180-97,886,027
GYK	chrX:82,947,276-83,022,158
HMGCS2	chr3:98,084,354-98,114,661
ILK	chr7:112,885,104-112,891,439
LPL	chr8:71,404,454-71,430,831	Downstream	10.595	71,432,509	71,432,926	---
ME1	chr9:86,474,970-86,589,947	Intronic	15.736	86,507,473	86,507,501	---
ME1	chr9:86,474,970-86,589,947	Intronic	16.946	86,560,840	86,560,869	---
MMP1A	chr9:7,464,141-7,476,869
MMP1B	chr9:7,367,670-7,388,026
NR1H3	chr2:91,024,218-91,035,273	Intronic	17.686	91,029,748	91,029,776	NM_013839
NR1H3	chr2:91,024,218-91,035,273	Promoter*	9.853	91,043,824	91,043,861	Also exonic to Acp2
OLR1	chr6:129,435,266-129,457,183	Promoter*	18.089	129,462,980	129,463,027	Also in Promoter of D630042F21Rik
PCK1	chr2:172,978,574-172,984,754
PCK2	chr14:56,159,103-56,168,854
PDPK1	chr17:24,210,647-24,278,561
PLTP	chr2:164,665,018-164,683,208	Promoter	18.406	164,682,621	164,682,663	NM_011125
PGC1a	Chr5:51,845,488-51,945,160	Intron	1.555	51,892,943	51,893,006	---
PGC1a	Chr5:51,845,488-51,945,160	Downstream	5.376	51,839,074	51,839,116	---
PPARA	chr15:85,566,206-85,637,281	Exonic	15.28	85,621,394	85,621,446	---
PPARD	chr17:28,369,699-28,438,414
PPARG	chr6:115,372,084-115,440,419	Intronic/Promoter	18.105	115,371,964	115,372,017	NM_011146
RXRA	chr2:27,532,721-27,618,839	Intronic	15.537	27,566,910	27,566,965	---
RXRA	chr2:27,532,721-27,618,839	Promoter	13.231	27,533,973	27,534,021	NM_011305
RXRB	chr17:34,168,797-34,175,344	Promoter	29.21	34,169,621	34,169,969	NM_011306
RXRG	chr1:169,528,493-169,569,754
SCD1	chr19:44,468,940-44,482,199	3' UTR	25.607	44,470,520	44,470,549	NM_009127
SCD1	chr19:44,468,940-44,482,199	Enhancer	4.318	44,493,553	44,493,696	NM_009127
SCD1	chr19:44,468,940-44,482,199	Promoter	25.193	44,481,923	44,482,147	NM_009127
SCD2	chr19:44,368,166-44,381,352	Downstream	2.943	44,382,627	44,382,898	---
SCD3	chr19:44,277,778-44,318,506
SCD4	chr19:44,407,816-44,421,233
SCP2	chr4:107,716,444-107,791,104	Downstream	13.827	107,705,196	107,705,248	Also in promoter of Podn
SLC27A1	chr8:74,092,826-74,110,607	Promoter/Intronic	20.311	74,098,361	74,098,396	NM_011977
SLC27A2	chr2:126,378,760-126,413,979	Intronic	5.899	126,403,468	126,403,535	---
SLC27A4	chr2:29,658,200-29,673,042	Intronic	2.855	29,669,744	29,669,788	---
SLC27A4	chr2:29,658,200-29,673,042	Intronic	27.353	29,669,997	29,670,104	---
SLC27A5	chr7:13,573,696-13,583,541
SLC27A6	chr18:58,715,894-58,772,523	Promoter	5.589	58,717,734	58,717,800	NM_001081072
SORBS1	chr19:40,366,530-40,588,302	Promoter/Intronic	25.61	40,543,518	40,543,549	---
UBA52	chr8:73,032,165-73,034,266
UBC	chr5:125,866,335-125,870,387	Downstream	48	125,864,446	125,864,475	NM_019639
UBC	chr5:125,866,335-125,870,387	Downstream	422	125,865,364	125,865,411	NM_019639
UBC	chr5:125,866,335-125,870,387	Downstream	837	125,863,349	125,863,399	NM_019639
UBC	chr5:125,866,335-125,870,387	Downstream	2.329	125,863,825	125,863,862	NM_019639
UBC	chr5:125,866,335-125,870,387	Downstream	22.201	125,862,915	125,863,088	NM_019639
UBC	chr5:125,866,335-125,870,387	Promoter	26.891	125,873,729	125,873,761	NM_019639
UCP1	chr8:85,814,247-85,822,355
