# Supplementary material for: RAP1 Protects from Obesity through Its Extratelomeric Role Regulating Gene Expression
Source: Cell Rep. Author manuscript; Available in PMC 2018 Apr 7. (PMC5889507; doi:10.1016/j.celrep.2013.05.030)
Supplement: Table S4 [file NIHMS948947-supplement-Table_S4.xlsx]

## Sheet: Hoja1
Table S4. Differentially Expressed Genes in Rap1⁻/⁻ Liver, Related to Figure 6
FC: Fold Change, FDR: False Discovery Rate. FDR<0.15.
ProbeName	Log 2 FC	FDR	GeneSymbol / Gene ID	Status RAP1 -/-
A_55_P2004606	-3271664441	1.63E-05	SERPINA4-PS1	DOWN
A_55_P1997003	-3378033082	1.63E-05	SERPINA4-PS1	DOWN
A_30_P01019266	-2212024564	0.000926059	chr6:35201798-35217831_F	DOWN
A_55_P1989658	-2236511179	0.000926059	SLCO1A1	DOWN
A_55_P2141938	-2291439148	0.000926059	1810058I24RIK	DOWN
A_51_P375146	2656409665	0.001255052	CD36	UP
A_52_P10041	2039468385	0.001938675	AKR1B3	UP
A_55_P2162970	-2086717076	0.001938675	GM3734	DOWN
A_51_P195958	-1980719479	0.00198843	PHLDA1	DOWN
A_55_P2129449	-2137715198	0.00198843	SULT3A1	DOWN
A_55_P2174953	1985895516	0.002849257	AKR1B3	UP
A_52_P366803	-2041749008	0.002849257	CYP3A44	DOWN
A_52_P381806	-1859556003	0.003002411	TERF2IP	DOWN
A_55_P2112245	-1837931617	0.00359475	ENSMUST00000035109	DOWN
A_51_P470715	-1996214485	0.004167535	CISH	DOWN
A_55_P1956862	-1714796892	0.005752618	EGFR	DOWN
A_55_P2127179	-159927912	0.011423914	GM379	DOWN
A_30_P01027314	-1632839983	0.011423914	chr10:94870971-94871658_R	DOWN
A_51_P137336	-1647364557	0.011423914	CDH1	DOWN
A_52_P528600	-1655056551	0.011423914	HHEX	DOWN
A_51_P137336	-1614923009	0.012912987	CDH1	DOWN
A_51_P137336	-15987906	0.013545609	CDH1	DOWN
A_51_P327491	1977006633	0.013743456	APOA4	UP
A_30_P01032670	2639816969	0.014037182	chr5:22801058-22939737_F	UP
A_51_P137336	-1597455011	0.014037182	CDH1	DOWN
A_30_P01024852	-1620252878	0.014037182	chr10:94870971-94871658_R	DOWN
A_51_P137336	-1577719747	0.014290914	CDH1	DOWN
A_51_P137336	-1557075051	0.014392621	CDH1	DOWN
A_51_P137336	-1570917183	0.014392621	CDH1	DOWN
A_55_P1953387	-181851655	0.014392621	FABP5	DOWN
A_51_P137336	-1529774248	0.015765039	CDH1	DOWN
A_55_P1954116	-1449913354	0.016111318	C8B	DOWN
A_51_P137336	-1540933812	0.016123291	CDH1	DOWN
A_55_P2056342	2727644406	0.016815294	MGST3	UP
A_55_P2122841	-1774851372	0.016815294	GM6100	DOWN
A_55_P2159264	-1416576214	0.017830231	LIFR	DOWN
A_51_P137336	-1509697365	0.017830231	CDH1	DOWN
A_30_P01024724	3031592774	0.01828756	chr13:73472571-73483846_R	UP
A_55_P1972040	-151014549	0.01828756	NOX4	DOWN
A_55_P2013591	1388229162	0.020632427	GM8531	UP
A_52_P12877	2357543104	0.021023385	HSPA8	UP
A_55_P2108754	1923771792	0.021305454	UBFD1	UP
A_30_P01020303	-145592538	0.021305454	chr16:23992037-24001037_F	DOWN
A_55_P2230506	2726724406	0.022983038	4931402H11RIK	UP
A_51_P215077	2454188962	0.022983038	MGST3	UP
A_30_P01022987	2451217865	0.022983038	chr7:50509139-50526856_R	UP
A_51_P132978	2447771071	0.022983038	IDH1	UP
A_30_P01028612	2368881534	0.022983038	chrX:138966975-138981525_F	UP
A_30_P01022304	2306744491	0.022983038	chr4:131905739-131910814_F	UP
A_30_P01029815	2195739588	0.022983038	chr12:110003268-110030953_F	UP
A_55_P2093770	2187236766	0.022983038	GM6372	UP
A_51_P280446	2184145251	0.022983038	SDF2L1	UP
A_55_P1992099	2180052613	0.022983038	PTPRJ	UP
A_30_P01023400	215510287	0.022983038	chr14:33923944-34003394_R	UP
A_55_P2060343	2140877993	0.022983038	ZFP352	UP
A_55_P2067221	2069807697	0.022983038	ENSMUST00000051049	UP
A_30_P01022314	206464199	0.022983038	chr6:83368261-83407280_F	UP
A_51_P471520	2048630163	0.022983038	STK25	UP
A_30_P01031448	1989223647	0.022983038	chr14:78924115-78938125_F	UP
A_30_P01020935	1988360474	0.022983038	chr19:5798135-5800557_R	UP
A_55_P2018542	1985232549	0.022983038	PTGES3	UP
A_30_P01031878	1932206045	0.022983038	chr3:87575891-87576343_F	UP
A_55_P2111713	1873893607	0.022983038	SPINT2	UP
A_55_P2104472	1790717632	0.022983038	GM8807	UP
A_55_P2032708	1742484386	0.022983038	HMGB1	UP
A_55_P2055137	1734948258	0.022983038	GM8293	UP
A_55_P2013501	170898898	0.022983038	HMGB1	UP
A_55_P2033660	161291182	0.022983038	CRLS1	UP
A_55_P1957213	147074921	0.022983038	GM4148	UP
A_55_P1954724	1461075239	0.022983038	A130040M12RIK	UP
A_51_P485421	1365919188	0.022983038	ENSMUST00000103426	UP
A_55_P1952517	1364683057	0.022983038	SULT2A1	UP
A_51_P485421	134199632	0.022983038	ENSMUST00000103426	UP
A_55_P1952507	1338913001	0.022983038	SULT2A4	UP
A_55_P1981195	129953395	0.022983038	MUP-PS12	UP
A_55_P1956863	-1278789539	0.022983038	EGFR	DOWN
A_55_P2027102	-130489206	0.022983038	RGS3	DOWN
A_55_P2015753	-1312972254	0.022983038	ENHO	DOWN
A_55_P1972039	-1326936443	0.022983038	ENSMUST00000043406	DOWN
A_55_P2153517	-1334326688	0.022983038	ENHO	DOWN
A_55_P2061219	-1375274884	0.022983038	ES31	DOWN
A_30_P01022030	-1375452635	0.022983038	chr16:23992037-24001037_F	DOWN
A_55_P2150976	-1686601172	0.022983038	FABP5L2	DOWN
A_55_P2161829	16187753	0.022985898	HMGB1-RS17	UP
A_51_P485421	1322611308	0.023195646	ENSMUST00000103426	UP
A_51_P485421	1308045821	0.023248146	ENSMUST00000103426	UP
A_51_P269404	-1281279164	0.023248146	FMO3	DOWN
A_30_P01018039	2208720099	0.023690322	chr16:8738782-8830148_R	UP
A_30_P01032612	218255668	0.023690322	chr2:60531602-60543635_R	UP
A_30_P01026445	1711160206	0.023690322	chr11:19778600-19815950_F	UP
A_55_P2067445	1578389212	0.023690322	ARF5	UP
A_55_P2147136	1571722458	0.023690322	AKR1D1	UP
A_55_P1989248	1260476603	0.024408533	GM6168	UP
A_55_P2098140	2070337966	0.024432015	TMED2	UP
A_55_P2130905	190001343	0.024432015	GM1983	UP
A_55_P2180899	1834673365	0.024432015	ALDH3A2	UP
A_55_P2006861	1810685615	0.024432015	TRIO	UP
A_30_P01032597	1770344088	0.024432015	chr14:55433382-55452757_F	UP
A_30_P01032761	1753612087	0.024432015	chr13:83867711-83878140_R	UP
A_30_P01026358	1744790006	0.024432015	chrX:138966975-138981525_F	UP
A_30_P01026843	1683548185	0.024432015	chr5:96591892-96606467_R	UP
A_30_P01019049	1636771352	0.024432015	chr10:66559716-66647841_R	UP
A_30_P01019947	1635662561	0.024432015	chr6:52046805-52072744_F	UP
A_30_P01021078	1614878094	0.024432015	chr19:5798135-5800557_R	UP
A_30_P01018914	1559255132	0.024432015	chr9:78107225-78118850_F	UP
A_51_P485421	1303767083	0.024432015	ENSMUST00000103426	UP
A_51_P485421	1255224816	0.024432015	ENSMUST00000103426	UP
A_52_P566840	-1216311862	0.024432015	GPR110	DOWN
A_51_P107362	-1218147938	0.024432015	SOCS2	DOWN
A_51_P107362	-1221523527	0.024432015	SOCS2	DOWN
A_51_P107362	-1227482226	0.024432015	SOCS2	DOWN
A_52_P106259	-1239892409	0.024432015	EGFR	DOWN
A_52_P106259	-1246500752	0.024432015	EGFR	DOWN
A_66_P135391	-1249256701	0.024432015	IGFBP2	DOWN
A_52_P106259	-1259065942	0.024432015	EGFR	DOWN
A_55_P1992849	-1301105226	0.024432015	ADRB3	DOWN
A_55_P1979904	-1366263195	0.024432015	MUP9	DOWN
A_52_P106259	-1247177524	0.024445795	EGFR	DOWN
A_52_P218833	122255808	0.024516316	SULT2A3	UP
A_52_P106259	-1237900961	0.024516316	EGFR	DOWN
A_52_P106259	-1241278546	0.024516316	EGFR	DOWN
A_51_P510437	1793634219	0.024555311	SLC25A15	UP
A_55_P2021921	1776736197	0.024555311	FKBP1A	UP
A_51_P196590	131701448	0.024555311	HADH	UP
A_51_P485421	1264342645	0.024555311	ENSMUST00000103426	UP
A_51_P107362	-1197073554	0.024555311	SOCS2	DOWN
A_51_P107362	-1202407178	0.024555311	SOCS2	DOWN
A_52_P106259	-1240745717	0.024555311	EGFR	DOWN
A_55_P2051486	-1302452456	0.024555311	MUP20	DOWN
A_30_P01024951	1687818073	0.024607162	chr6:39205913-39248468_R	UP
A_55_P1973347	1401919463	0.024720765	A130040M12RIK	UP
A_30_P01023523	1755540858	0.024983466	chr6:116092274-116144199_F	UP
A_55_P2419711	1726454222	0.024983466	4932412D23RIK	UP
A_55_P2048867	1614911114	0.024983466	GM2922	UP
A_30_P01019829	1541236497	0.024983466	chr19:5798135-5800557_R	UP
A_52_P222230	1432379593	0.024983466	XM_001476722	UP
A_55_P2140212	1280204576	0.024983466	GM2627	UP
A_51_P107362	-1182696038	0.024983466	SOCS2	DOWN
A_51_P107362	-1186250651	0.024983466	SOCS2	DOWN
A_52_P106259	-1213302316	0.024983466	EGFR	DOWN
A_52_P106259	-1224078438	0.024983466	EGFR	DOWN
A_51_P328300	2463073155	0.025644425	PDIA4	UP
A_51_P225525	1845039599	0.025706284	GM9079	UP
A_51_P107362	-1182694453	0.025834355	SOCS2	DOWN
A_51_P107362	-1179248487	0.026060136	SOCS2	DOWN
A_30_P01018506	1511001128	0.026430058	chr9:113648970-113715170_R	UP
A_51_P485421	1205655258	0.026430058	ENSMUST00000103426	UP
A_55_P1992838	-1161706103	0.02736325	SOCS2	DOWN
A_55_P1992834	-1153831434	0.028285659	SOCS2	DOWN
A_66_P105736	1621430568	0.028514708	NET1	UP
A_30_P01028020	1619127549	0.028514708	chr6:90915489-90940052_R	UP
A_30_P01027755	1611029009	0.028514708	chr8:74820025-74833350_F	UP
A_30_P01033575	1528547413	0.028514708	chr16:8738782-8830148_R	UP
A_55_P2141876	1469143475	0.028514708	LDHA	UP
A_51_P464822	1292692886	0.028514708	HIST1H1E	UP
A_55_P2152225	-1155335793	0.028514708	IHH	DOWN
A_51_P164630	1180758075	0.028688978	FITM1	UP
A_55_P2002773	-1142898376	0.029036359	GM2942	DOWN
A_52_P301602	-1207376415	0.029036359	GM4794	DOWN
A_30_P01020383	1569753425	0.029251713	chr6:47687025-47728525_F	UP
A_55_P2106569	1509126415	0.029251713	ENSMUST00000079084	UP
A_52_P578581	135760312	0.029551588	IGSF11	UP
A_55_P2103703	-1224046488	0.029551588	LOC635091	DOWN
A_52_P106259	-1179241091	0.029566168	EGFR	DOWN
A_55_P2152188	1566499877	0.029850569	GM2556	UP
A_55_P2143765	1856304035	0.02988307	UGT1A6B	UP
A_30_P01019565	1547681326	0.02988307	chr16:29942664-29948289_R	UP
A_30_P01018781	149036023	0.02988307	chr6:116092274-116144199_F	UP
A_51_P331288	-1196365869	0.02988307	AKR1B7	DOWN
A_51_P249286	1215749595	0.029943474	RGS16	UP
A_55_P2114110	-1149520455	0.029943474	CADM4	DOWN
A_51_P318830	1608829414	0.030105092	SYT10	UP
A_55_P2037538	1603227579	0.030105092	GM8301	UP
A_30_P01023672	1583492034	0.030105092	chr8:91569369-91594119_F	UP
A_51_P266618	1556618811	0.030105092	CYP8B1	UP
A_55_P2074193	1519233588	0.030105092	ENSMUST00000071693	UP
A_55_P2127174	1503010802	0.030105092	ZFP628	UP
A_30_P01027463	145851511	0.030105092	chr5:34696192-34722842_R	UP
A_51_P485421	1167920759	0.030105092	ENSMUST00000103426	UP
A_55_P1971237	-1189407915	0.030105092	MUP3	DOWN
A_52_P176160	1736804852	0.030398981	AHCY	UP
A_30_P01027724	1565208537	0.030398981	chr14:67585234-67596823_F	UP
A_30_P01029348	1486883545	0.030398981	chr10:39619134-39627737_F	UP
A_30_P01030882	148222614	0.030398981	chr6:131272447-131303615_R	UP
A_30_P01028766	1266458177	0.030398981	chr9:78107225-78118850_F	UP
A_55_P2046877	-1102853749	0.030398981	FOXQ1	DOWN
A_51_P107362	-1112535816	0.030398981	SOCS2	DOWN
A_51_P100828	1270060848	0.030555254	PRDX3	UP
A_52_P108502	1574857536	0.030650633	SLC4A7	UP
A_55_P2037732	1505429288	0.030650633	FOXL2	UP
A_51_P100828	1274192896	0.030650633	PRDX3	UP
A_55_P2088720	1197277508	0.030650633	GM3651	UP
A_52_P668984	1868940481	0.030699677	4930420K17RIK	UP
A_55_P1992582	1536968024	0.030809417	HMGCS2	UP
A_51_P485421	1166544886	0.030809417	ENSMUST00000103426	UP
A_55_P2115955	1103203149	0.031053449	RAET1E	UP
A_55_P2079324	1902041373	0.03139696	SEPHS2	UP
A_55_P2100241	1744996351	0.03139696	RN18S	UP
A_55_P2056729	-1118941821	0.03139696	IGFBP2	DOWN
A_55_P2061104	-1155844567	0.031750149	MUP6	DOWN
A_55_P1976864	1454629077	0.032119179	FBXL20	UP
A_51_P353008	1775693753	0.033116394	MINPP1	UP
A_55_P2029746	1168063114	0.033116394	XM_001472371	UP
A_55_P2060138	1190664842	0.033644026	CYP2A22	UP
A_55_P2060111	1678351802	0.03371352	ATP8	UP
A_30_P01025092	1484709551	0.033818768	chr5:26323150-26357875_R	UP
A_30_P01018623	1466638568	0.033818768	chr5:124667541-124700029_F	UP
A_55_P2301058	1408228467	0.033818768	C78653	UP
A_51_P100828	1274734132	0.033818768	PRDX3	UP
A_30_P01022717	1510075949	0.034354924	chr13:48620882-48643532_F	UP
A_30_P01031754	1147180369	0.034516465	chr19:5801802-5802597_R	UP
A_52_P460703	1215868283	0.03466601	RASSF3	UP
A_55_P2079167	1382073126	0.034710861	DNM1	UP
A_51_P191611	1566380276	0.034967298	CAT	UP
A_55_P2183672	1388928286	0.03536996	PEBP1	UP
A_55_P2158701	1376279311	0.03536996	HIST1H4D	UP
A_55_P2040295	1354478656	0.03536996	PTP4A1	UP
A_55_P2422243	1286509383	0.03536996	2900072G11RIK	UP
A_51_P461429	-107816201	0.03536996	CYP7B1	DOWN
A_30_P01023896	1385149212	0.036056797	chr5:34696192-34722842_F	UP
A_55_P1996046	1277494142	0.036285707	2810021G02RIK	UP
A_55_P2084646	1379946944	0.036311012	CSRNP3	UP
A_55_P2030501	136330743	0.036311012	PPP2R4	UP
A_55_P2001233	1051868386	0.036311012	E430029J22RIK	UP
A_65_P13209	1549318135	0.036457416	CTSD	UP
A_30_P01032132	1319117461	0.036941667	chr10:83325890-83402790_R	UP
A_30_P01019825	1452830491	0.037161941	chr15:79764481-79809909_F	UP
A_52_P72237	1307176063	0.037219097	ACTG1	UP
A_52_P162486	1508612996	0.03778068	BGN	UP
A_55_P2057916	1448592537	0.03778068	PEX5	UP
A_55_P2033321	-115051149	0.037881202	ENSMUST00000107490	DOWN
A_52_P68702	1255420533	0.037923727	FRMD4B	UP
A_51_P189361	-1067607256	0.037923727	OSGIN1	DOWN
A_30_P01020570	1420140665	0.038170827	chr12:73838608-73862621_F	UP
A_52_P354298	1460111556	0.03832305	AP2A2	UP
A_55_P2129373	1236266235	0.03832305	CAPN11	UP
A_55_P2032946	1168175301	0.03832305	GSTA1	UP
A_55_P1952512	10880482	0.03832305	SULT2A2	UP
A_30_P01024256	-1042645072	0.03832305	chr16:23992037-24001037_F	DOWN
A_51_P315904	-1054080927	0.03832305	GADD45G	DOWN
A_55_P2029732	-1092373567	0.03832305	C730027H18RIK	DOWN
A_55_P2003483	1101155196	0.038595071	GLDC	UP
A_30_P01028952	1410383026	0.038626455	chr6:47687025-47728525_R	UP
A_30_P01024700	1338670277	0.038626455	chr17:46972160-46997919_F	UP
A_51_P189733	-111668052	0.038780648	2810007J24RIK	DOWN
A_55_P1970631	117131308	0.038948172	VPS54	UP
A_55_P2108151	1412535957	0.039039617	ENSMUST00000023934	UP
A_55_P2103963	1192333044	0.039039617	BHMT	UP
A_52_P319093	-1079609113	0.039039617	SERPINA3K	DOWN
A_55_P2076196	-1088772768	0.039039617	LOC100048885	DOWN
A_51_P267933	1042086236	0.039478493	SNHG11	UP
A_55_P2085979	-1016700873	0.039546667	IGF1	DOWN
A_51_P240723	1317218499	0.039605534	1700022A21RIK	UP
A_30_P01024756	1318474821	0.039854525	chr7:82902248-82955248_F	UP
A_55_P2031100	1566076657	0.04050912	AHCY	UP
A_30_P01025874	1532414761	0.041530652	chr5:74487385-74497428_R	UP
A_30_P01025832	1339340576	0.041530652	chr4:88542373-88589148_F	UP
A_55_P2116988	1313564203	0.041530652	1700024P12RIK	UP
A_55_P2159573	1279016359	0.041530652	REEP6	UP
A_51_P384673	1122689773	0.041530652	LRRC59	UP
A_55_P1963134	-1038166515	0.041530652	GM6135	DOWN
A_55_P2132207	-1423895726	0.041530652	1810037I17RIK	DOWN
A_52_P303176	-1457715674	0.041530652	1810037I17RIK	DOWN
A_30_P01022751	1329665204	0.042267137	chr11:97275905-97310538_F	UP
A_55_P2197847	1313209591	0.042267137	1500016L03RIK	UP
A_30_P01023265	1272957651	0.042267137	chr6:116092274-116144199_F	UP
A_55_P2007678	1255611765	0.042267137	TRPC2	UP
A_30_P01025306	1230507789	0.042267137	chr7:132218864-132329172_F	UP
A_52_P168567	1185818687	0.042267137	CEBPA	UP
A_51_P436386	1329823353	0.042422627	QRICH1	UP
A_55_P2051864	1295628468	0.042422627	ENSMUST00000023534	UP
A_30_P01032170	1208889194	0.042422627	chr3:19179899-19216399_F	UP
A_30_P01030745	1234253887	0.042554864	chr19:12084892-12085332_F	UP
A_52_P256914	1243269847	0.043398341	CYP2B9	UP
A_30_P01025928	-1039562375	0.043932923	chr2:52241435-52245307_F	DOWN
A_66_P100789	1171156789	0.044005799	2310037I24RIK	UP
A_30_P01024297	1284541513	0.04487358	chr6:121035216-121035648_R	UP
A_55_P1986743	1245234622	0.04487358	LOC674800	UP
A_30_P01032942	1324954412	0.045072687	chr4:94742359-94822969_F	UP
A_30_P01024352	1215071097	0.045072687	chr9:113650590-113670786_F	UP
A_52_P319438	-1015757534	0.045072687	ANKRD37	DOWN
A_30_P01025982	1343410239	0.04508521	chr13:98528250-98551125_F	UP
A_52_P420466	1261954563	0.04508521	HIST1H2AB	UP
A_55_P2051124	1216519996	0.04508521	SCAF1	UP
A_51_P209782	-0.975472342	0.04553486	CYP2C44	DOWN
A_30_P01018332	1016330983	0.045755759	chr6:122741562-122743423_R	UP
A_55_P1981494	1180569505	0.046327324	LOC677149	UP
A_66_P101407	1036827228	0.046673413	ACAT3	UP
A_51_P220993	1325894606	0.046961133	PFN1	UP
A_55_P2078955	116903233	0.046961133	AQP8	UP
A_30_P01025354	1396019193	0.04730318	chr7:16584852-16657252_F	UP
A_30_P01027942	1293292778	0.04730318	chr1:92412246-92423471_F	UP
A_55_P2175284	1191096889	0.047335325	EI24	UP
A_30_P01019455	1376037185	0.047337647	chr11:95573399-95587949_F	UP
A_52_P382876	1214533612	0.047610073	BLOC1S3	UP
A_51_P124126	1309476829	0.048106312	CYP2D22	UP
A_55_P1956807	1209035581	0.048424422	GM14391	UP
A_51_P100327	1146801026	0.04843538	TAP1	UP
A_55_P1996927	1118933736	0.04843538	4933409K07RIK	UP
A_30_P01020476	1228421191	0.049372864	chrX:18744367-18853992_F	UP
A_51_P100327	1185320205	0.05039239	TAP1	UP
A_55_P2072925	-0.979786881	0.05039239	GM7655	DOWN
A_55_P2106394	1310939069	0.050741295	D2ERTD750E	UP
A_55_P1961913	1156641762	0.050741295	PYGM	UP
A_30_P01021832	1177633288	0.051076415	chr2:158169020-158191295_F	UP
A_55_P2137984	1162176553	0.051139176	GM7767	UP
A_30_P01026230	120687475	0.052133613	chr2:31714946-31716972_F	UP
A_55_P2160686	1053517637	0.05226198	TSC22D1	UP
A_30_P01022343	1210185178	0.052266042	chr7:86651948-86675223_F	UP
A_52_P272534	1192449813	0.052266042	GM5778	UP
A_55_P2143790	1178689856	0.052295294	LOC628239	UP
A_55_P1968723	-0.982454017	0.052295294	CCRN4L	DOWN
A_30_P01033110	1168101498	0.05252372	chr16:13468953-13474394_F	UP
A_51_P128065	1236801949	0.05336136	PRCC	UP
A_51_P100327	116877619	0.05336136	TAP1	UP
A_51_P497317	-0.974724336	0.05377176	TCP11L2	DOWN
A_51_P100327	1140514083	0.053893874	TAP1	UP
A_51_P100327	1225096296	0.054099405	TAP1	UP
A_52_P300376	120819651	0.054265736	XIST	UP
A_52_P476431	0.942920484	0.05548524	EVC	UP
A_55_P1996087	1153842497	0.055946507	GM14326	UP
A_55_P2066036	1176037653	0.056016591	GM4008	UP
A_30_P01030106	1221607431	0.056236656	chr5:34696192-34722842_F	UP
A_55_P2088202	119826574	0.056236656	HCN2	UP
A_51_P431329	0.949155127	0.056236656	CAR3	UP
A_52_P84027	-1084095469	0.056236656	CYP7A1	DOWN
A_30_P01021775	1179140582	0.056648384	chr17:39960567-39992817_F	UP
A_52_P539414	121301658	0.057375895	GTF2H3	UP
A_55_P2039196	1167253756	0.057375895	GFRA4	UP
A_30_P01032901	1163482567	0.057375895	chr9:14480441-14483362_F	UP
A_55_P2096973	1137026762	0.057375895	GLYCTK	UP
A_55_P2014978	113097731	0.057375895	DVL3	UP
A_30_P01018053	1106614498	0.057375895	chr15:79709500-79714700_R	UP
A_30_P01019280	1087394046	0.057375895	chr8:91569369-91594119_R	UP
A_51_P150710	1028137316	0.057375895	IGJ	UP
A_52_P330694	-0.943812355	0.057375895	ENSMUST00000107337	DOWN
A_55_P1974080	-0.960895896	0.057375895	LOC100189605	DOWN
A_55_P1987403	-1013747377	0.057375895	LOC100189605	DOWN
A_55_P2010332	1031643284	0.057424701	EWSR1	UP
A_30_P01025536	1199056782	0.058086957	chr11:97505439-97522274_F	UP
A_51_P447988	1119075885	0.05884691	ATP6AP1	UP
A_30_P01032325	1126993132	0.060678094	chr6:133054025-133069850_R	UP
A_30_P01028277	1308151766	0.060852775	chr14:115423660-115463160_F	UP
A_55_P2075200	1017839558	0.060852775	TOR3A	UP
A_55_P2094079	0.912590127	0.060852775	TERF2IP	UP
A_55_P2133624	1146571436	0.061062188	GM2891	UP
A_55_P2158522	1095612228	0.061062188	PBX1	UP
A_55_P2118259	1097989712	0.061609209	OLFR1349	UP
A_51_P277795	-0.948633139	0.061615671	2810474O19RIK	DOWN
A_55_P2088178	-1051236236	0.061674366	CBLN2	DOWN
A_30_P01026069	1128487351	0.061743714	chr5:74487385-74497428_F	UP
A_55_P2139402	0.974211514	0.061743714	AMY2A5	UP
A_65_P15809	1064090536	0.061961319	GM4759	UP
A_55_P2090633	1039554564	0.063219234	PTP4A1	UP
A_52_P89683	1007539019	0.063311987	GM14470	UP
A_55_P2020428	-0.897049255	0.063311987	BC014805	DOWN
A_55_P2091928	0.894847879	0.063765926	RAET1B	UP
A_52_P293682	-0.963169564	0.064518118	SULT2A7	DOWN
A_30_P01030954	1177694408	0.064590535	chrX:138966975-138981525_F	UP
A_51_P516728	10760326	0.064590535	HAP1	UP
A_55_P2074499	-0.897099137	0.064590535	KCP	DOWN
A_55_P2136976	124015702	0.065135381	GM11213	UP
A_55_P2055217	1071568834	0.065135381	GM7556	UP
A_55_P2089076	1051419594	0.065135381	MSMP	UP
A_51_P450278	0.929933706	0.065135381	2010003K11RIK	UP
A_55_P2140118	-0.966504562	0.065135381	QPCT	DOWN
A_55_P2253289	-0.999792508	0.065135381	AA562135	DOWN
A_52_P141687	1050775269	0.065181311	GPR37L1	UP
A_55_P2145606	1103359499	0.065232264	KMO	UP
A_51_P100327	1079554206	0.065232264	TAP1	UP
A_51_P424532	1072896993	0.065232264	VNN1	UP
A_30_P01029653	1092841535	0.065389986	chr17:39960567-39992817_F	UP
A_55_P2085400	0.976467068	0.065389986	GPAM	UP
A_55_P1960655	1070122763	0.066034716	ENSMUST00000084994	UP
A_30_P01022640	1179561296	0.066186098	chr4:131734714-131742542_F	UP
A_55_P2230638	110462673	0.066186098	ECE1	UP
A_30_P01018681	0.912173348	0.066217547	chr5:125861675-125880125_F	UP
A_30_P01032128	1045897871	0.066560205	chr11:53592946-53637922_F	UP
A_55_P1988260	1037634246	0.066560205	LOC100048847	UP
A_30_P01033600	-0.888701976	0.066560205	chr16:23992037-24001037_F	DOWN
A_55_P2178800	1146647581	0.066925094	UGT1A10	UP
A_30_P01033145	1130826605	0.066925094	chr7:48794017-48815817_F	UP
A_30_P01028679	1059196458	0.066925094	chr5:123582742-123588202_R	UP
A_52_P306357	-0.917403058	0.067112906	PROK1	DOWN
A_51_P100327	1064579318	0.067319247	TAP1	UP
A_30_P01032527	1185683023	0.06736735	chr5:74487385-74497428_R	UP
A_55_P2248330	1034165528	0.06736735	2700068H02RIK	UP
A_52_P957031	0.998272944	0.06736735	HEATR7B1	UP
A_51_P452768	-0.897015942	0.06755138	CYP4F14	DOWN
A_55_P2075237	-0.984831779	0.067631174	ULK3	DOWN
A_55_P1960068	1035290866	0.068120055	LOC100045919	UP
A_30_P01030438	1054438579	0.068225002	chr6:47692090-47713542_F	UP
A_55_P2133895	0.984247852	0.068225002	HNRNPH2	UP
A_51_P114722	0.893789511	0.068572884	HAO2	UP
A_55_P2025368	0.993937416	0.068920912	NKAIN1	UP
A_55_P2253348	1040011816	0.068958126	GALNT7	UP
A_55_P2012815	-0.894779849	0.069518618	ACVR2B	DOWN
A_55_P2154690	0.983194897	0.069641333	SMARCA4	UP
A_66_P137556	-0.921102968	0.070297711	TLE1	DOWN
A_55_P1958133	1087916097	0.070398986	ENSMUST00000065632	UP
A_55_P1955861	-0.908856403	0.070622511	CUX2	DOWN
A_55_P1994807	1203577987	0.070695217	SAA2	UP
A_55_P2110978	111250434	0.070695217	ATP6AP1	UP
A_30_P01027833	1099411178	0.070695217	chr17:39982023-39983277_F	UP
A_55_P2148896	1014390361	0.070695217	GM4492	UP
A_55_P1995768	1011159238	0.070695217	GM14431	UP
A_55_P2107225	0.886987835	0.070695217	SULT2A6	UP
A_55_P1964138	-0.944434082	0.070695217	PIGN	DOWN
A_51_P100327	1082152745	0.07080591	TAP1	UP
A_55_P2081408	1053134394	0.07080591	FBXO39	UP
A_30_P01025590	1028126283	0.070829995	chr5:88995039-89009064_R	UP
A_30_P01018928	-0.867051395	0.070829995	chr15:58985008-58985429_F	DOWN
A_30_P01033485	-0.870233355	0.070829995	chr2:52241435-52245307_F	DOWN
A_55_P2014352	-0.992758608	0.070829995	GM2494	DOWN
A_66_P138976	0.914107213	0.070904135	LPIN2	UP
A_55_P2059323	0.97506549	0.071431185	GM13315	UP
A_55_P2121618	1067087087	0.072230389	TOX4	UP
A_55_P2159259	-0.861423134	0.072230389	LIFR	DOWN
A_51_P471458	-0.926809847	0.072230389	SULT5A1	DOWN
A_30_P01027358	1034711662	0.072359102	chr4:116790373-116797823_F	UP
A_55_P2177910	1035817034	0.072569127	LEPR	UP
A_55_P2118876	1201002701	0.072881125	ENSMUST00000103422	UP
A_30_P01021875	1024291922	0.072881125	chr7:112934153-112943178_F	UP
A_51_P114722	0.875319104	0.072881125	HAO2	UP
A_55_P2085979	-0.848191507	0.073031373	IGF1	DOWN
A_55_P2147220	0.899650489	0.073035894	AK2	UP
A_55_P2183668	1008858244	0.073438125	VWA3B	UP
A_55_P2077153	0.937331127	0.073851879	SLC27A2	UP
A_51_P100327	1049344457	0.07398667	TAP1	UP
A_51_P117581	-0.88790996	0.07398667	CABLES1	DOWN
A_51_P496381	0.975209684	0.074767695	PTK7	UP
A_55_P2208682	-0.973664451	0.07477805	B230334C09RIK	DOWN
A_30_P01026395	1055020491	0.07519842	chr2:155298877-155303251_F	UP
A_55_P2037689	0.962485679	0.075697639	GM13549	UP
A_51_P193490	-0.887855945	0.075792176	FBXO21	DOWN
A_52_P287992	1010282796	0.07603061	TBCEL	UP
A_55_P2032419	0.941081356	0.07603061	GM9720	UP
A_30_P01021853	-0.845424916	0.07603061	chr16:23992037-24001037_F	DOWN
A_51_P117581	-0.863943271	0.07603061	CABLES1	DOWN
A_55_P2010093	-0.88632755	0.07603061	MUP4	DOWN
A_55_P2113587	-0.926019134	0.07603061	ENSMUST00000107481	DOWN
A_55_P1971962	1056497362	0.076038455	TMEM176B	UP
A_55_P1954698	-0.947915544	0.076038455	LOC100046261	DOWN
A_55_P1983968	-0.908499091	0.076707648	SLC24A6	DOWN
A_65_P01319	-0.848991465	0.076923784	PDE4B	DOWN
A_55_P2050513	-0.895713811	0.076923784	PGBD1	DOWN
A_55_P2018307	0.946241675	0.0772081	LOC677576	UP
A_55_P2048660	0.962596027	0.077699679	LOC633654	UP
A_55_P2102065	0.881690382	0.077699679	GM10639	UP
A_51_P157462	-0.901269178	0.077699679	RGN	DOWN
A_55_P2118810	0.931413118	0.07791139	GM5987	UP
A_55_P2087066	0.930078547	0.07791139	SLC25A10	UP
A_30_P01018724	0.88171344	0.07791139	chr18:57124435-57134910_R	UP
A_51_P394172	-0.83598609	0.07791139	ES1	DOWN
A_55_P2040863	-0.875731582	0.078690844	CNN3	DOWN
A_55_P2029252	1017838194	0.078885451	GM11203	UP
A_55_P1971054	1021509319	0.080699037	PAQR9	UP
A_30_P01020677	1000516549	0.080699037	chr19:5771425-5848475_F	UP
A_52_P255250	0.984185503	0.080699037	RNF103	UP
A_52_P641282	-0.851289896	0.080699037	PDILT	DOWN
A_51_P114722	0.841426822	0.081581266	HAO2	UP
A_51_P117581	-0.848454651	0.081581266	CABLES1	DOWN
A_55_P1986466	102452597	0.081919915	FAM134A	UP
A_55_P2041910	0.96032465	0.081919915	GM7935	UP
A_55_P2070976	1023932294	0.081950626	GM6923	UP
A_30_P01024081	0.976310168	0.082024591	chr17:39960567-39992817_R	UP
A_55_P2125633	0.928990703	0.082060382	ACBD5	UP
A_66_P119123	0.891102314	0.082060382	A1CF	UP
A_52_P285992	1035144335	0.082637925	ARFGAP2	UP
A_30_P01025158	1030128584	0.082637925	chr16:21794418-21809113_F	UP
A_51_P100327	1025512107	0.082637925	TAP1	UP
A_30_P01031375	100756247	0.082637925	chr7:108209996-108216032_F	UP
A_30_P01018010	0.983838797	0.082637925	chr17:39960567-39992817_R	UP
A_55_P2070239	0.964688787	0.082637925	PREB	UP
A_51_P257951	0.887978533	0.082637925	RETNLA	UP
A_55_P2033600	0.823187113	0.082637925	STAP1	UP
A_55_P2016166	0.821244314	0.082637925	WFDC2	UP
A_51_P209527	-0.893679447	0.082804899	BCL10	DOWN
A_66_P124011	0.900006854	0.082915698	SPINT2	UP
A_55_P2031898	0.965523534	0.083369581	LOC100045902	UP
A_55_P2007981	-0.893702703	0.083536752	FMN2	DOWN
A_55_P2074174	1030282443	0.083730488	CPT2	UP
A_55_P2027337	0.916614254	0.083730488	LOC100045145	UP
A_51_P114722	0.833774082	0.083730488	HAO2	UP
A_51_P117581	-0.824045194	0.083730488	CABLES1	DOWN
A_51_P363749	-0.852756592	0.083730488	IRF6	DOWN
A_55_P2127959	1017761634	0.08429172	ZFP36L3	UP
A_55_P1971093	0.901997979	0.084768979	LOC242317	UP
A_55_P2178349	0.899783057	0.084962246	YWHAQ	UP
A_55_P2052563	-0.870144073	0.085236762	ID1	DOWN
A_30_P01032016	0.94185613	0.08674084	chr6:83368261-83407280_F	UP
A_55_P2203478	0.921621554	0.08674084	SCN5A	UP
A_52_P18081	1025900477	0.086963253	TMEM206	UP
A_55_P1990678	-0.847280868	0.08703894	A_55_P1990678	DOWN
A_52_P557240	0.88507249	0.087460562	UGT3A2	UP
A_55_P2049318	-0.828237963	0.087460562	GM9224	DOWN
A_51_P315042	-0.832912741	0.087460562	AVPR1A	DOWN
A_30_P01019912	1014272831	0.087949503	chr17:39960567-39992817_R	UP
A_51_P343517	0.899329353	0.087949503	LY6D	UP
A_51_P117581	-0.828364452	0.087949503	CABLES1	DOWN
A_55_P2062797	-0.853683328	0.087949503	4921524J17RIK	DOWN
A_30_P01030306	0.923888407	0.087952207	chr11:96112907-96125798_F	UP
A_55_P1981479	1052674816	0.088014514	IRGM1	UP
A_52_P353541	0.93802401	0.08805025	FBXW13	UP
A_55_P2007601	0.909958121	0.08805025	SFTPD	UP
A_30_P01029755	0.90799799	0.08805025	chr19:27448093-27462793_F	UP
A_55_P2023001	0.843388727	0.08805025	SLC47A1	UP
A_52_P653825	-0.808259686	0.08805025	KEG1	DOWN
A_51_P306017	-0.834715237	0.08805025	DLL1	DOWN
A_30_P01032937	-0.853159364	0.08805025	chr1:74084292-74138492_F	DOWN
A_55_P2035029	-0.895569927	0.08805025	MUP-PS13	DOWN
A_30_P01025080	0.912828951	0.088123358	chr7:66562613-66565106_F	UP
A_55_P2087805	-0.801551275	0.088123358	HSD3B1	DOWN
A_66_P122699	-0.851505358	0.08863401	CUX2	DOWN
A_55_P2084686	-0.872948179	0.08960741	PDIK1L	DOWN
A_55_P2107223	0.835369155	0.089856791	SULT2A6	UP
A_51_P204247	-0.799772769	0.089856791	C8A	DOWN
A_55_P2051159	-0.971806774	0.089856791	UPP2	DOWN
A_30_P01019132	0.842571397	0.091813844	chr6:35201798-35217831_R	UP
A_51_P114722	0.809995326	0.091900604	HAO2	UP
A_55_P2071906	0.872627172	0.092011168	ENSMUST00000108392	UP
A_30_P01026663	0.94653039	0.092023686	chr5:92548501-92566401_F	UP
A_55_P2012869	0.874601741	0.09219114	LOC677636	UP
A_30_P01027071	-0.873359803	0.094297529	chr8:124569775-124639500_F	DOWN
A_30_P01030803	0.802062034	0.09460086	XIST	UP
A_51_P114722	0.798429227	0.09460086	HAO2	UP
A_51_P114722	0.819746472	0.0951127	HAO2	UP
A_51_P372141	0.878618909	0.095492119	PNKD	UP
A_55_P1997105	0.831513317	0.095492119	GYLTL1B	UP
A_51_P114722	0.801659393	0.095492119	HAO2	UP
A_51_P517672	-0.866265537	0.095492119	RNF152	DOWN
A_30_P01032979	0.876333757	0.095505686	chr4:124206166-124334412_R	UP
A_55_P2016105	-0.801949595	0.095842655	ERRFI1	DOWN
A_55_P2212006	-0.854079841	0.095842655	2410087M07RIK	DOWN
A_55_P1978696	0.846401081	0.096080952	ENSMUST00000101612	UP
A_55_P2016064	-0.872658336	0.096142219	LOC100045064	DOWN
A_30_P01022910	0.863229075	0.096320883	chr1:85304494-85305390_R	UP
A_55_P2428968	0.854684265	0.096358536	LRRC2	UP
A_51_P137452	-0.906453786	0.096431153	CYP2G1	DOWN
A_66_P104815	0.95522961	0.096679693	ECM1	UP
A_55_P1978681	0.924386693	0.096679693	TSPAN8	UP
A_55_P2148519	0.887981066	0.096679693	5830403L16RIK	UP
A_55_P1978471	0.933274279	0.097707226	GM14016	UP
A_30_P01031385	0.916993417	0.097707226	chr5:74487385-74497428_F	UP
A_30_P01033409	0.902091798	0.097707226	chr14:70136275-70148375_F	UP
A_55_P2076805	0.886262872	0.097707226	DDX5	UP
A_51_P393761	0.882010141	0.097707226	NDUFS2	UP
A_55_P2024033	1162454377	0.097857758	CYP4A31	UP
A_55_P2032368	0.821831615	0.097857758	RPS27A-PS1	UP
A_51_P152990	-0.776423413	0.097857758	GREM2	DOWN
A_52_P1092823	-0.784943673	0.097857758	IRX1	DOWN
A_52_P681391	0.818016336	0.098163428	G0S2	UP
A_55_P2068104	0.926164781	0.098168891	LOC100046225	UP
A_52_P163515	0.844970017	0.098168891	LOC630077	UP
A_30_P01024668	0.880550447	0.098194685	chr15:58928225-58939975_F	UP
A_51_P335480	0.767127724	0.098194685	1810055G02RIK	UP
A_55_P2009875	0.913852788	0.098206318	EIF5AL3-PS	UP
A_55_P2089780	0.918018395	0.098479472	FAM54B	UP
A_51_P110914	0.93005245	0.099244582	1700010D01RIK	UP
A_51_P182303	0.894796229	0.099244582	COL1A2	UP
A_66_P114167	0.860774393	0.099244582	E130116L18RIK	UP
A_30_P01024996	0.836894887	0.099244582	chr8:26428975-26490975_F	UP
A_55_P1977776	0.792221366	0.099244582	LOC790956	UP
A_51_P153063	-0.779495394	0.099244582	FABP12	DOWN
A_55_P1996983	0.868845744	0.099276599	4930430D24RIK	UP
A_51_P126563	0.972219922	0.099749816	OTC	UP
A_52_P254174	0.860595833	0.099749816	NR3C1	UP
A_51_P117581	-0.800011303	0.099749816	CABLES1	DOWN
A_30_P01017634	0.864688442	0.1005222	chr5:139230332-139230823_R	UP
A_51_P306017	-0.77761287	0.100584622	DLL1	DOWN
A_51_P114722	0.783220449	0.100944934	HAO2	UP
A_66_P108979	-0.793272006	0.10219866	OLFR1535	DOWN
A_55_P2029528	0.902777023	0.10240539	LOC100044874	UP
A_30_P01026295	0.868187182	0.103861309	chr13:59245617-59245945_R	UP
A_52_P244193	0.785494055	0.103861309	CD24A	UP
A_30_P01030969	0.779091889	0.103861309	chr1:175660642-175671878_R	UP
A_51_P424221	0.767617171	0.103861309	IRF2BP2	UP
A_55_P2029106	-0.760430439	0.103861309	BMF	DOWN
A_55_P1959828	-0.77800307	0.103861309	TMEM20	DOWN
A_51_P117581	-0.794640502	0.103861309	CABLES1	DOWN
A_55_P2142222	-0.797132778	0.103861309	SERPINA3H	DOWN
A_55_P2086687	0.872475617	0.104154061	NFIB	UP
A_55_P1999818	0.906031378	0.105084414	GM2006	UP
A_55_P2382262	0.88224834	0.105084414	A830039N20RIK	UP
A_51_P117581	-0.798576507	0.105084414	CABLES1	DOWN
A_30_P01018620	0.945859921	0.105233026	chr17:39980973-39981876_R	UP
A_55_P2002757	-0.754708109	0.106134735	BLNK	DOWN
A_55_P2147876	0.804872386	0.10734666	FAM108A	UP
A_55_P2016024	0.805306871	0.107391743	KIF3C	UP
A_52_P39505	0.900123215	0.107580839	GM5077	UP
A_51_P514319	0.772637515	0.107580839	SLC13A4	UP
A_51_P320852	0.861997633	0.107739567	CD9	UP
A_55_P2084812	0.905484691	0.107961468	SEC31A	UP
A_55_P1960117	0.805687798	0.107961468	1190002N15RIK	UP
A_52_P48681	-0.868107674	0.108178535	CLDN1	DOWN
A_55_P2028600	0.84515123	0.108231162	MYH9	UP
A_52_P472324	0.958128158	0.109151076	SLPI	UP
A_30_P01020959	0.82173343	0.109151076	chr12:82495575-82516300_R	UP
A_55_P1969131	0.79812855	0.109414401	CIDEC	UP
A_55_P2149873	0.803799219	0.109489858	MAPK1IP1L	UP
A_30_P01028562	0.870315697	0.109852689	chr17:39980973-39981876_R	UP
A_55_P2060897	0.767438284	0.109852689	XM_001476679	UP
A_55_P1965931	-0.757293791	0.110307653	CML1	DOWN
A_30_P01020467	0.862079632	0.111185382	chr11:120079199-120130099_F	UP
A_55_P2061076	0.796545557	0.111485419	GM3219	UP
A_30_P01019649	0.866034586	0.111832259	chr5:14923900-15062725_F	UP
A_55_P1966086	0.814953483	0.111832259	GM9344	UP
A_30_P01025870	0.868075382	0.111846449	chr2:180161459-180189542_R	UP
A_30_P01024220	0.830981311	0.111846449	chr4:44181997-44249172_F	UP
A_30_P01022317	0.764546094	0.111846449	chr6:35201798-35217831_R	UP
A_55_P2016462	1064364343	0.113131888	CXCL10	UP
A_30_P01017437	0.873844941	0.113131888	chr12:81221532-81232030_F	UP
A_30_P01017598	0.795842616	0.113131888	chr2:143963320-143984245_F	UP
A_55_P2044242	-0.73902541	0.113131888	SLC13A5	DOWN
A_55_P1993419	-0.784703336	0.113131888	CYP2C54	DOWN
A_30_P01019815	0.87449808	0.113153968	chr17:39960567-39992817_R	UP
A_55_P2399499	-0.832176579	0.113201184	B930025P03RIK	DOWN
A_55_P2066613	0.860597759	0.113554995	LCP1	UP
A_51_P386670	0.811397236	0.113554995	DSE	UP
A_51_P300207	0.902631848	0.114147227	RSL24D1	UP
A_30_P01026972	0.877060878	0.114317424	H19	UP
A_55_P1967224	0.872673153	0.114317424	LOC674877	UP
A_55_P2169804	0.800852171	0.114317424	NANOS3	UP
A_51_P206824	0.792320765	0.114317424	HFE2	UP
A_66_P115996	-0.729330052	0.114317424	CCBL1	DOWN
A_55_P1969002	-0.749734754	0.114317424	TBX3	DOWN
A_55_P2182770	-0.761534421	0.114317424	XM_001473016	DOWN
A_55_P2131979	-0.782325585	0.114317424	2001-03-01	DOWN
A_52_P13897	0.777833432	0.114642933	HOOK1	UP
A_30_P01021571	-0.759860597	0.115162138	chr1:182686731-182709331_R	DOWN
A_66_P114333	0.741084675	0.115831248	TLR12	UP
A_55_P2151138	-0.769808524	0.116107046	DYNLT1C	DOWN
A_55_P2070869	0.803397223	0.116643344	LCN2	UP
A_52_P662098	0.832189585	0.116659966	NET1	UP
A_52_P240712	0.824181038	0.116659966	CML2	UP
A_52_P665386	0.816486093	0.116659966	UBE2M	UP
A_52_P141161	0.814533652	0.116659966	HNRNPF	UP
A_51_P341918	0.774053289	0.116659966	TSC22D1	UP
A_55_P2027979	-0.77697359	0.118236236	IMPG2	DOWN
A_51_P114722	0.748903141	0.118320533	HAO2	UP
A_55_P1964262	0.816393121	0.118380898	APOL7A	UP
A_55_P2020601	0.821029061	0.119075062	GM9713	UP
A_55_P1988789	-0.816726634	0.119371062	ACSS2	DOWN
A_55_P2100197	-0.77110132	0.119994754	ENSMUST00000090166	DOWN
A_55_P2025343	-0.731474447	0.120085346	MUP21	DOWN
A_52_P351816	0.746893246	0.120337294	ITGB1	UP
A_66_P129484	0.860027988	0.120430575	TMED9	UP
A_55_P1960735	0.716445184	0.120430575	GDF15	UP
A_52_P547612	-0.737990498	0.120727864	TMEM30B	DOWN
A_55_P1985070	0.716172857	0.121414372	ROBO1	UP
A_52_P343306	1076314104	0.121764083	H2-AA	UP
A_51_P126563	0.903893282	0.121764083	OTC	UP
A_51_P126563	0.89201374	0.121917411	OTC	UP
A_30_P01017627	0.777915387	0.121917411	chr17:26679595-26688270_R	UP
A_55_P2141878	0.775071229	0.121917411	LDHA	UP
A_55_P2123802	0.773540788	0.122497344	GM5131	UP
A_30_P01023699	0.773534611	0.122497344	chr17:17462450-17488725_F	UP
A_55_P2153191	0.715011198	0.122497344	GM9667	UP
A_55_P2063312	0.790704275	0.123095078	MGLL	UP
A_30_P01021252	0.759895773	0.123560429	chr15:77164450-77201325_F	UP
A_55_P1997936	0.807395744	0.126178971	HSD17B7	UP
A_30_P01029934	0.899754629	0.126357966	chr11:95627874-95640824_R	UP
A_30_P01033032	0.8686053	0.126357966	chr9:81537835-81583227_R	UP
A_51_P401668	0.824219423	0.126357966	LAPTM5	UP
A_51_P464703	0.798801294	0.126357966	CCL8	UP
A_55_P2046897	0.77076902	0.126357966	9430060I03RIK	UP
A_30_P01018386	0.764154256	0.126779149	chr17:41231055-41249764_R	UP
A_51_P367060	-0.72609977	0.126779149	IFRD1	DOWN
A_30_P01024722	0.859550398	0.127272057	chr11:95627874-95640824_R	UP
A_55_P2340593	0.701742709	0.128235444	1810019D21RIK	UP
A_51_P129464	0.861440915	0.128803513	SCD2	UP
A_55_P2072771	0.807066362	0.129263133	CD3G	UP
A_52_P116264	0.805050147	0.129435667	ADHFE1	UP
A_52_P480044	1297777314	0.12964001	BC023105	UP
A_55_P2021923	0.78615365	0.129884119	ENSMUST00000109880	UP
A_30_P01019442	0.785947427	0.13002842	chr5:14943275-14944205_F	UP
A_30_P01023199	0.800896038	0.130524088	chr11:3548300-3549676_R	UP
A_55_P2045755	-0.713533448	0.130524088	PLCXD2	DOWN
A_51_P189442	-0.746831192	0.130524088	ADH4	DOWN
A_52_P594927	0.742646246	0.130645026	ATL3	UP
A_55_P2170834	0.771473611	0.130881146	ENSMUST00000100793	UP
A_55_P2011300	0.795438254	0.131438655	FGGY	UP
A_55_P2035986	-0.742462617	0.131665108	E330020D12RIK	DOWN
A_51_P113003	-0.733149163	0.131826145	CENPQ	DOWN
A_30_P01029295	0.766271285	0.132119011	chr17:6806500-6861042_F	UP
A_51_P337897	0.712915557	0.132119011	PRRC1	UP
A_55_P1962747	0.921326509	0.133019901	H2-AB1	UP
A_55_P1988774	-0.736326295	0.133019901	SLC17A5	DOWN
A_51_P474459	-0.698389999	0.133870021	SOCS3	DOWN
A_51_P133684	-0.713653778	0.134286167	CSRP3	DOWN
A_52_P326354	-0.692347234	0.134795522	ERF	DOWN
A_52_P302463	0.835573354	0.135145985	ARL5A	UP
A_52_P436238	0.797667252	0.135591003	ODC1	UP
A_55_P2180685	-0.790573633	0.136800156	OLFR649	DOWN
A_51_P287198	0.744503567	0.139551175	KRT23	UP
A_52_P318673	0.857554501	0.139762459	SAA1	UP
A_51_P400366	0.688925805	0.139762459	RHBG	UP
A_51_P126563	0.873095186	0.14008121	OTC	UP
A_52_P627068	-0.683801023	0.140611475	DISP2	DOWN
A_51_P126563	0.870880136	0.140719747	OTC	UP
A_55_P2088315	0.727385828	0.140719747	VMN1R87	UP
A_51_P257550	0.718110508	0.140719747	MARCKSL1	UP
A_55_P2052535	0.767664651	0.14109307	LOC664987	UP
A_51_P272553	-0.715891132	0.14109307	BHLHE40	DOWN
A_55_P2148504	0.759575881	0.141917161	KRT2	UP
A_30_P01026086	0.746069966	0.142260331	chr1:57410074-57426723_F	UP
A_55_P2083789	0.700187764	0.142665429	2810410L24RIK	UP
A_55_P2279685	0.73389534	0.143104962	2900076A07RIK	UP
A_30_P01018533	0.770339862	0.144809557	chr5:15146475-15170100_F	UP
A_55_P2074381	0.718025263	0.144809557	MARCKSL1-PS3	UP
A_55_P2459006	0.673531216	0.144809557	AGPHD1	UP
A_55_P2172532	0.717319361	0.14486224	SULT2A6	UP
A_55_P2061525	-0.686665513	0.14486224	CDC27	DOWN
A_55_P2092030	0.86286157	0.145276629	CYP4A10	UP
A_55_P2095004	0.783264616	0.145276629	ENSMUST00000065740	UP
A_55_P2169188	0.725316392	0.145288333	CCDC23	UP
A_52_P112651	0.725925007	0.145712639	LMAN2	UP
A_55_P2004126	0.733641596	0.145962285	XM_001479315	UP
A_55_P2146560	0.896620294	0.147131166	H2-AB1	UP
A_51_P237040	0.755285133	0.147570297	NOG	UP
A_51_P458451	0.827200028	0.147608271	ADIPOQ	UP
A_65_P19250	0.769327381	0.147608271	AP2M1	UP
A_55_P2367117	0.766126971	0.147608271	PITPNB	UP
A_51_P453043	0.754112927	0.147608271	AACS	UP
A_55_P2061520	0.74573441	0.147608271	ENSMUST00000115803	UP
A_52_P134381	0.732682962	0.147608271	PSMD12	UP
A_55_P2159665	0.731532606	0.147608271	ZFP534	UP
A_30_P01032945	0.668939062	0.147608271	XIST	UP
A_55_P1952156	-0.683598838	0.147608271	GM9622	DOWN
A_55_P2100928	-0.69100232	0.147608271	PTGDS	DOWN
A_52_P257686	-0.712869173	0.147608271	RWDD3	DOWN
A_55_P1987645	-0.722210071	0.147608271	UNC13B	DOWN
A_52_P431615	0.76233388	0.147725875	GM1966	UP
A_51_P290904	0.759685813	0.147725875	ENSMUST00000106955	UP
A_51_P176042	0.727451765	0.147725875	PKLR	UP
A_52_P171791	0.743802137	0.148400317	SMG1	UP
A_55_P2046494	-0.686255549	0.148400317	ANUBL1	DOWN
A_55_P2058757	0.74592948	0.148515782	CAP1	UP
A_51_P446583	0.744047522	0.148629411	ZFP445	UP
A_30_P01032951	0.731614667	0.149332806	chr17:29374758-29387733_F	UP
